# Supplementary material for: Seed Priming with Triacontanol Alleviates Lead Stress in Phaseolus vulgaris L. (Common Bean) through Improving Nutritional Orchestration and Morpho-Physiological Characteristics
Source: Plants (Basel). 2023 Apr 17;12(8):1672. doi: 10.3390/plants12081672 (PMC10145083; doi:10.3390/plants12081672)
Supplement: Supplementary file 1 [file plants-12-01672-s001.zip]

Archive with 1 entries (1 files):
- plants-2249001-supplementary.pdf
